# Supplementary material for: Modulating the Nature of Ionizable Lipids and Number of Layers in Hyaluronan-Decorated Lipid Nanoparticles for In Vitro Delivery of RNAi
Source: Pharmaceutics. 2024 Apr 20;16(4):563. doi: 10.3390/pharmaceutics16040563 (PMC11054633; doi:10.3390/pharmaceutics16040563)
Supplement: Supplementary file 1 [file pharmaceutics-16-00563-s001.zip]

Archive with 1 entries (1 files):
- pharmaceutics-2924991-supplementary.pdf
